# Supplementary material for: Design, Synthesis and Evaluation of the First 2-Alkynyl(aza)indole 18F Probe Targeting α-Synuclein Aggregates
Source: Pharmaceuticals (Basel). 2025 Oct 29;18(11):1638. doi: 10.3390/ph18111638 (PMC12655733; doi:10.3390/ph18111638)
Supplement: Supplementary file 1 [file pharmaceuticals-18-01638-s001.zip]

Archive with 1 entries (1 files):
- pharmaceuticals-3884275-supplementary.pdf
